# Supplementary material for: Reasons for individual and concurrent use of vaped nicotine and cannabis: their similarities, differences, and association with product use
Source: J Cannabis Res. 2021 Aug 27;3:39. doi: 10.1186/s42238-021-00097-7 (PMC8401016; doi:10.1186/s42238-021-00097-7)
Supplement: Supplementary file 1 — Additional file 1: Supplemental Table 1. Means, Standard Deviations, and Inter-Item Correlations, Reasons for Cannabis Vaping (n=112). Supplemental Table 2. Means, Standard Deviations, and Inter-Item Correlations, Reasons for Nicotine Vaping (n=112). Supplemental Table 3. Means, Standard Deviations, and Inter-Item Correlations, Reasons for Cannabis Smoking (n=112). Supplemental Table 4. Means, Standard Deviations, and Inter-Item Correlations, Reasons for Co-use (n=112). Supplemental Table 5. Correlations between subscales outlining reasons for individual product use and co-use (n=112) [file 42238_2021_97_MOESM1_ESM.xlsx]

## Sheet: S1_Item correlations_cb vape
Supplemental Table 1: Means, Standard Deviations, and Inter-Item Correlations, Reasons for Cannabis Vaping (n=112)
	Mean	SD	1	2	3	4	5	6	7	8	9	10	11	12	13	14	15	16	17	18	19
User experience
1. The level of effect I feel	3.6	1.3	1
2. How satisfied it makes me feel	3.6	1.3	0.61***	1
3. How long I feel the effect after use	3	1.5	0.54***	0.45***	1
4. The control I have over how much I use	3.5	1.4	0.33**	0.43***	0.50***	1
5. The time it takes for me to feel the effect	3	1.5	0.46***	0.36**	0.63***	0.54***	1
6. I like it	3.9	1.3	0.38***	0.50***	0.43***	0.40***	0.39***	1
Product/substance
7. The price	2.5	1.6	0.26**	0.17	0.20*	0.20*	0.27**	0.24*	1
8. The taste	3	1.5	0.33**	0.36**	0.37**	0.34**	0.47***	0.46***	0.24*	1
9. The purity of the product	3.2	1.4	0.21*	0.33**	0.37**	0.41***	0.35**	0.41***	0.06	0.40***	1
10. The variety of product that’s available to me	3.2	1.5	0.29**	0.37**	0.44***	0.45***	0.31**	0.42***	0.05	0.31**	0.51***	1
11. The amount I need to feel the effect	3.2	1.6	0.55***	0.43***	0.75***	0.48***	0.61**	0.35**	0.17	0.44***	0.32**	0.42***	1
Utility
12. It’s convenient	4.3	1	0.17	0.27**	0.16	0.26**	0.25**	0.36**	-0.04	0.22*	0.27**	0.32**	0.20*	1
13. How easy it is to do	4	1	0.17	0.24*	0.19*	0.33**	0.30**	0.22*	-0.09	0.07	0.25**	0.21*	0.15	0.62***	1
14. I can vape in places where I can’t smoke*	3.5	1.7	0.09	0.02	0.16	0.17	0.19	0.17	0.05	0.13	0.21*	0.33**	0.12	0.37**	0.29**	1
15. I feel less judged by others about my use	2.7	1.8	0.07	-0.01	0.27*	0.14	0.29**	0.09	-0.01	0.22*	0.24*	0.22*	0.23*	0.19	0.21*	0.57***	1
Harm reduction
16. It might be less harmful to other people around me	2.4	1.8	0.03	0.06	0.19*	0.29**	0.28**	0.19*	0.15	0.33**	0.37**	0.27**	0.27**	-0.08	-0.02	-0.01	0.19*	1
17.It might be less harmful to my health	2.4	1.7	-0.03	-0.04	0.23*	0.24*	0.26**	0.08	0.06	0.16	0.28**	0.26**	0.19*	-0.15	-0.04	-0.02	0.20*	0.80***	1
18. I think vaping will help me to quit smoking*	1.1	1.5	0.12	0.04	0.22*	0.16	0.28**	-0.02	0.27**	0.25**	0.16	0.20*	0.20*	-0.31**	-0.16	0.09	0.31**	0.47***	0.45***	1
19. I think vaping will help me to cut back on my smoking*	1.3	1.6	0.1	0.05	0.30*	0.27**	0.34**	0.07	0.18	0.30**	0.26**	0.33**	0.31**	-0.19	-0.04	0.18	0.36**	0.50***	0.48***	0.84***	1
*p<0.05, **p<0.01, ***p<0.001

## Sheet: S2_Item corr_nic vaping
Supplemental Table 2: Means, Standard Deviations, and Inter-Item Correlations, Reasons for Nicotine Vaping (n=112)
	Mean	SD	1	2	3	4	5	6	7	8	9	10	11	12	13	14	15	16	17	18	19
User experience
1. The level of effect I feel	3.1	1.7	1
2. How satisfied it makes me feel	3.6	1.3	0.11	1
3. How long I feel the effect after use	2.4	1.7	0.58***	0.07	1
4. The control I have over how much I use	3.1	1.6	0.40***	0.14	0.54***	1
5. The time it takes for me to feel the effect	2.6	1.7	0.55***	0.04	0.75***	0.59***	1
6. I like it	3.7	1.4	0.43***	0.26**	0.24*	0.28**	0.24*	1
Product/substance
7. The price	2.7	1.6	0.29**	0.16	0.40***	0.43***	0.42***	0.37**	1
8. The taste	3.4	1.5	0.38***	0.20*	0.35**	0.23*	0.29**	0.55***	0.33**	1
9. The purity of the product	2.3	1.6	0.35**	0.11	0.49***	0.50***	0.47***	0.27**	0.39***	0.33**	1
10. The variety of product that’s available to me	2.7	1.6	0.38***	0.24*	0.57***	0.57***	0.49***	0.31**	0.46***	0.52***	0.48***	1
11. The amount I need to feel the effect	2.7	1.6	0.70***	0.07	0.78***	0.49***	0.79***	0.30**	0.41***	0.34**	0.40***	0.48***	1
Utility
12. It’s convenient	4	1.3	0.45***	0.12	0.28**	0.32**	0.25**	0.74***	0.32**	0.49***	0.15	0.27**	0.36**	1
13. How easy it is to do	4.2	1.1	0.46***	0.01	0.32**	0.33**	0.37**	0.44***	0.14	0.34**	0.21*	0.31**	0.38***	0.62***	1
Circumvention
14. I can vape in places where I can’t smoke*	3.6	1.6	0.37**	0.01	0.22*	0.31**	0.18	0.61***	0.24***	0.43***	0.13	0.39***	0.30**	0.69***	0.43***	1
15. I feel less judged by others about my use	2.9	1.7	0.26**	0.02	0.26**	0.48***	0.36**	0.52***	0.40***	0.28**	0.31**	0.33**	0.36**	0.45***	0.33***	0.49***	1
Harm reduction
16. It might be less harmful to other people around me	2.5	1.7	0.08	0.04	0.09	0.20*	0.18	0.31**	0.18	0.06	0.35**	0.02	0.12	0.19*	0.06	0.31**	0.31**	1
17.It might be less harmful to my health	2.6	1.8	0.11	0.03	0.11	0.19*	0.22*	0.28**	0.20*	0.08	0.28**	0.04	0.17	0.20*	0.04	0.36**	0.30**	0.83***	1
18. I think vaping will help me to quit smoking*	2.2	1.9	0.08	-0.01	0.1	0.16	0.14	0.27**	0.28**	0.21*	0.27**	0.03	0.18	0.20*	-0.01	0.36**	0.32**	0.62***	0.61***	1
19. I think vaping will help me to cut back on my smoking*	2.3	1.9	0.09	-0.09	0.08	0.19*	0.09	0.34**	0.28**	0.20*	0.26**	0.07	0.12	0.21*	0.03	0.40***	0.32**	0.57***	0.57***	0.87***	1
*p<0.05, **p<0.01, ***p<0.001

## Sheet: S3_Item corr_CB smoking
Supplemental Table 3: Means, Standard Deviations, and Inter-Item Correlations, Reasons for Cannabis Smoking (n=112)
	Mean	SD	1	2	3	4	5	6	7	8	9	10	11	12	13	14	15	16
User experience
1. The level of effect I feel	3.8	1.4	1
2. How satisfied it makes me feel	3.7	1.4	0.60***	1
3. How long I feel the effect after use	2.9	1.6	0.58***	0.45***	1
4. The control I have over how much I use	3	1.7	0.40***	0.38***	0.48***	1
5. The time it takes for me to feel the effect	3.2	1.6	0.59***	0.49***	0.57***	0.66***	1
6. I like it	3.9	1.2	0.55***	0.65***	0.39***	0.34***	0.44***	1
Product/substance
7. The price	3.3	1.4	0.50***	0.42***	0.23*	0.29**	0.41***	0.35**	1
8. The taste	3.1	1.6	0.40***	0.56***	0.34***	0.39***	0.42***	0.58***	0.37**	1
9. The purity of the product	3	1.7	0.46***	0.45***	0.44***	0.42***	0.44***	0.40***	0.27**	0.46***	1
10. The variety of product that’s available to me	3.2	1.6	0.47***	0.46***	0.48***	0.50***	0.51***	0.45***	0.39***	0.45***	0.73***	1
11. The amount I need to feel the effect	3	1.6	0.54***	0.45***	0.64***	0.65***	0.68***	0.35***	0.27**	0.37***	0.36**	0.46***	1
Utility
12. It’s convenient	2.9	1.6	0.27**	0.28**	0.24*	0.32**	0.46***	0.44***	0.21*	0.41***	0.39***	0.38**	0.23*	1
13. How easy it is to do	3.3	1.5	0.28**	0.29**	0.38***	0.50***	0.54***	0.34**	0.25**	0.40***	0.46***	0.57***	0.44***	0.57***	1
Circumvention
14. I feel less judged by others about my use	1.7	1.5	0.08	0.14	0.23*	0.30**	0.12	0.16	0.13	0.2	0.34**	0.32**	0.21*	0.31**	0.30**	1
Harm reduction
15. It might be less harmful to other people around me	1.6	1.6	0.13	0.12	0.28**	0.35**	0.22	0.09	0.09	0.19*	0.39***	0.29**	0.23**	0.41***	0.32***	0.52***	1
16.It might be less harmful to my health	1.4	1.5	0.08	0.09	0.21*	0.41***	0.18*	0.05	0.1	0.13	0.35**	0.31**	0.21*	0.37**	0.32**	0.57***	0.88***	1
*p<0.05, **p<0.01, ***p<0.001

## Sheet: S4_Item corr_co-use
Supplemental Table 4: Means, Standard Deviations, and Inter-Item Correlations, Reasons for Co-use (n=112)
	Mean	SD	1	2	3	4	5	6	7	8	9	10	11
Instrumentality
1. Using cannabis increases the buzz I get from nicotine	2.8	2.1	1
2. Using nicotine increases the buzz I get from cannabis	3.3	2.2	0.62***	1
3. I use nicotine when I can’t use cannabis	2.7	2	0.49***	0.51***	1
Displacement
4. I use cannabis when I can’t use nicotine.	2.3	2.1	0.51***	0.35**	0.45***	1
5. I’ve tried to reduce my use of nicotine by replacing it with cannabis.	2.1	2.1	0.41***	0.36**	0.31**	0.55***	1
6. I’ve tried to reduce my use of cannabis by replacing it with nicotine.	1.3	1.8	0.37***	0.33**	0.43***	0.41***	0.48***	1
Social Context
7. I use cannabis or nicotine in different places (home, school, work, bars, parties).	3.4	2	0.19	0.30**	0.26**	0.24*	0.33**	0.24*	1
8. I use cannabis or nicotine around different people (friends, peers, family).	3.5	2	0.22*	0.20*	0.17	0.24*	0.20*	0.20*	0.63***	1
Experimentation
9. I like to experiment with different products but do not use any regularly.	2.6	2	0.29**	0.25**	0.17	0.20*	0.08	0.17	0.40***	0.38***	1
10. I don’t use cannabis or nicotine in any sort of sequence.	2.8	2.1	0.04	-0.17	-0.02	-0.14	0.01	-0.05	0.12	0.12	0.1	1
11. The use of one product had nothing to do with use of the other product.	3.5	1.9	-0.16	-0.30**	-0.25**	-0.15	-0.02	-0.14	0.01	-0.01	-0.02	0.63***	1
*p<0.05, **p<0.01, ***p<0.001

## Sheet: S5_Correlation_subscales
Supplemental Table 5: Correlations between subscales outlining reasons for individual product use and co-use (n=112)
		Cannabis Vaping				Nicotine Vaping				Cannabis Smoking				Co-use
		User Experience	Product/ substance	Utility	Harm Reduction	User Experience	Product/ substance	Utility	Harm Reduction	User Experience	Product/ substance	Utility	Harm Reduction	Instrumentality	Displacement	Social Context	Experimentation
Cannabis vaping
	User Experience	---	---	---	---	---	---	---	---	---	---	---	---	---	---	---	---
	Product/ substance	0.76***	---	---	---	---	---	---	---	---	---	---	---	---	---	---	---
	Utility	0.32**	0.35**	---	---	---	---	---	---	---	---	---	---	---	---	---	---
	Harm Reduction	0.26**	0.43***	0.12	---	---	---	---	---	---	---	---	---	---	---	---	---
Nicotine vaping
	User Experience	0.49***	0.45***	0.26**	0.26**	---	---	---	---	---	---	---	---	---	---	---	---
	Product/substance	0.46***	0.49***	0.33**	0.30**	0.82***	---	---	---	---	---	---	---	---	---	---	---
	Utility	0.11	0.21*	0.40***	0.06	0.59***	0.53***	---	---	---	---	---	---	---	---	---	---
	Harm Reduction	0.06	0.16	0.12	0.41***	0.23*	0.27**	0.36**	---	---	---	---	---	---	---	---	---
Cannabis smoking
	User Experience	0.52***	0.40***	0.37**	0.09	0.42***	0.38***	0.26**	-0.11	---	---	---	---	---	---	---	---
	Product/ substance	0.42***	0.43*	0.40***	0.17	0.39***	0.41***	0.24*	0.05	0.82***	---	---	---	---	---	---	---
	Utility	0.31*	0.38***	0.31**	0.36**	0.20*	0.27**	0.14	-0.03	0.51***	0.60***	---	---	---	---	---	---
	Harm Reduction	0.21*	0.29**	0.11	0.55***	0.14	0.20*	0.01	0.07	0.26**	0.33**	0.56***	---	---	---	---	---
Co-use
	Instrumentality	0.34**	0.34**	0.38***	0.26**	0.59***	0.56***	0.49***	0.16	0.39***	0.33**	0.34**	0.25**	---	---	---	---
	Displacement	0.19*	0.29**	0.27**	0.45**	0.32**	0.36**	0.12	0.15	0.24*	0.31**	0.40***	0.42***	0.57***	---	---	---
	Social Context	0.22*	0.19*	0.27**	0.1	0.15	0.26**	0.11	0.07	0.39***	0.40***	0.18	0.11	0.30**	0.31**	---	---
	Experimentation	0.09	0.01	0.05	0.09	0.19*	0.20*	0.08	0.08	0.26**	0.27**	0.15	0.19	-0.03	0.01	0.24*	---
All results from Pearson correlations.
*p<0.05, **p<0.01, ***p<0.001
